# Supplementary material for: Synthesis and Characterization of Ligand-Stabilized Silver Nanoparticles and Comparative Antibacterial Activity against E. coli
Source: Int J Mol Sci. 2022 Dec 3;23(23):15251. doi: 10.3390/ijms232315251 (PMC9740489; doi:10.3390/ijms232315251)
Supplement: Supplementary file 1 [file ijms-23-15251-s001.zip]

Archive with 1 entries (1 files):
- ijms-1956271-supplementary.pdf
